# Supplementary material for: Total Usual Nutrient Intakes and Nutritional Status of United Arab Emirates Children (4 Years–12.9 Years): Findings from the Kids Nutrition and Health Survey (KNHS) 2021
Source: Nutrients. 2023 Jan 2;15(1):234. doi: 10.3390/nu15010234 (PMC9824044; doi:10.3390/nu15010234)
Supplement: Supplementary file 1 [file nutrients-15-00234-s001.zip]

Archive with 1 entries (1 files):
- nutrients-2103426-supplementary.pdf
